# Supplementary material for: Associations Between Individual Health Risk Perceptions and Biomarkers of PAH Exposure Before and After PM2.5 Pollution in the Suburbs of Chiang Mai Province
Source: Toxics. 2025 Jun 11;13(6):491. doi: 10.3390/toxics13060491 (PMC12197788; doi:10.3390/toxics13060491)
Supplement: Supplementary file 1 [file toxics-13-00491-s001.zip]

Archive with 1 entries (1 files):
- toxics-3611330-supplementary.pdf
